# Supplementary material for: Endothelial KLF4 depletion drives age-related neurovascular dysfunction and neuropsychiatric impairment
Source: Proc Natl Acad Sci U S A. 2026 Jun 18;123(25):e2426990123. doi: 10.1073/pnas.2426990123 (PMC13291589; doi:10.1073/pnas.2426990123)
Supplement: Supplementary file 2 — Dataset S01 (XLSX) [file pnas.2426990123.sd01.xlsx]

## Sheet: Figure 1
Figure 1A
Bonferroni's multiple comparisons test	Mean Diff.	95.00% CI of diff.	Significant?	Summary	Adjusted P Value
Adult Cre vs. Adult K4KO	18.08	-13.31 to 49.47	No	ns	>0.9999
Adult Cre vs. Middle-aged Cre	22.49	-3.99 to 48.96	No	ns	0.1839
Adult Cre vs. Middle-aged K4KO	42.14	16.08 to 68.2	Yes	****	<0.0001
Adult Cre vs. Aged Cre	30.22	1.746 to 58.69	Yes	*	0.0282
Adult Cre vs. Aged K4KO	57.34	28.38 to 86.31	Yes	****	<0.0001
Adult K4KO vs. Middle-aged Cre	4.406	-18.95 to 27.76	No	ns	>0.9999
Adult K4KO vs. Middle-aged K4KO	24.06	1.18 to 46.94	Yes	*	0.0309
Adult K4KO vs. Aged Cre	12.14	-13.46 to 37.74	No	ns	>0.9999
Adult K4KO vs. Aged K4KO	39.26	13.12 to 65.4	Yes	***	0.0002
Middle-aged Cre vs. Middle-aged K4KO	19.66	4.194 to 35.12	Yes	**	0.0033
Middle-aged Cre vs. Aged Cre	7.734	-11.52 to 26.99	No	ns	>0.9999
Middle-aged Cre vs. Aged K4KO	34.86	14.88 to 54.83	Yes	****	<0.0001
Middle-aged K4KO vs. Aged Cre	-11.92	-30.6 to 6.756	No	ns	0.8763
Middle-aged K4KO vs. Aged K4KO	15.2	-4.22 to 34.62	No	ns	0.3112
Aged Cre vs. Aged K4KO	27.12	4.568 to 49.68	Yes	**	0.0069
Figure 1B
Bonferroni's multiple comparisons test	Mean Diff.	95.00% CI of diff.	Significant?	Summary	Adjusted P Value
Adult Cre vs. Adult K4KO	4.446	-3.652 to 12.54	No	ns	>0.9999	A-B
Middle-aged Cre vs. Middle-aged K4KO	5.328	1.213 to 9.442	Yes	**	0.0034	C-D
Aged Cre vs. Aged K4KO	-1.097	-6.68 to 4.486	No	ns	>0.9999	E-F
Adult Cre vs. Aged Cre	9.84	2.549 to 17.13	Yes	**	0.002	A-E
Middle-aged Cre vs. Aged Cre	10.72	5.813 to 15.64	Yes	****	<0.0001	C-E
Adult K4KO vs. Middle-aged K4KO	-0.003316	-5.971 to 5.964	No	ns	>0.9999	B-D
Middle-aged K4KO vs. Aged K4KO	4.3	-0.5971 to 9.197	No	ns	0.1309	D-F
Adult Cre vs. Middle-aged Cre	-0.8846	-7.733 to 5.964	No	ns	>0.9999	A-C
Adult K4KO vs. Aged K4KO	4.297	-2.306 to 10.9	No	ns	0.6182	B-F
Figure 1C
Bonferroni's multiple comparisons test	Mean Diff.	95.00% CI of diff.	Significant?	Summary	Adjusted P Value
Middle-aged Cre vs. Middle-aged K4KO	13.94	4.912 to 22.97	Yes	***	0.0003	C-D
Aged Cre vs. Aged K4KO	12.39	0.1388 to 24.64	Yes	*	0.0456	E-F
Adult Cre vs. Middle-aged Cre	-11.32	-26.35 to 3.713	No	ns	0.306	A-C
Adult Cre vs. Aged Cre	0.0117	-15.99 to 16.01	No	ns	>0.9999	A-E
Middle-aged Cre vs. Aged Cre	11.33	0.5496 to 22.11	Yes	*	0.0329	C-E
Adult K4KO vs. Middle-aged K4KO	0.2566	-12.84 to 13.35	No	ns	>0.9999	B-D
Middle-aged K4KO vs. Aged K4KO	9.779	-0.9679 to 20.52	No	ns	0.1009	D-F
Adult K4KO vs. Aged K4KO	10.04	-4.455 to 24.53	No	ns	0.4506	B-F
Figure 1D
Bonferroni's multiple comparisons test	Mean Diff.	95.00% CI of diff.	Significant?	Summary	Adjusted P Value
Adult Cre vs. Adult K4KO	-65.41	-153.7 to 22.86	No	ns	0.3469	A-B
Middle-aged Cre vs. Middle-aged K4KO	-48.41	-93.26 to -3.567	Yes	*	0.0254	C-D
Aged Cre vs. Aged K4KO	3.678	-57.18 to 64.54	No	ns	>0.9999	E-F
Adult Cre vs. Middle-aged Cre	17.64	-57.01 to 92.29	No	ns	>0.9999	A-C
Adult Cre vs. Aged Cre	-64.64	-144.1 to 14.83	No	ns	0.2104	A-E
Middle-aged Cre vs. Aged Cre	-82.28	-135.8 to -28.75	Yes	***	0.0003	C-E
Adult K4KO vs. Middle-aged K4KO	34.63	-30.41 to 99.68	No	ns	>0.9999	B-D
Middle-aged K4KO vs. Aged K4KO	-30.19	-83.57 to 23.19	No	ns	>0.9999	D-F
Adult K4KO vs. Aged K4KO	4.445	-67.53 to 76.42	No	ns	>0.9999	B-F
Figure 1E
Bonferroni's multiple comparisons test	Mean Diff.	95.00% CI of diff.	Significant?	Summary	Adjusted P Value
Adult Cre vs. Adult K4KO	3.568	0.6193 to 6.517	Yes	*	0.0109	A-B
Adult Cre vs. Middle-aged Cre	0.75	-1.751 to 3.251	No	ns	>0.9999	A-C
Middle-aged Cre vs. Middle-aged K4KO	4.974	3.464 to 6.484	Yes	****	<0.0001	C-D
Adult K4KO vs. Middle-aged K4KO	2.156	-0.01733 to 4.328	No	ns	0.0528	B-D
Figure 1F
Bonferroni's multiple comparisons test	Mean Diff.	95.00% CI of diff.	Significant?	Summary	Adjusted P Value
Adult Cre vs. Adult K4KO	25.94	-1.788 to 53.66	No	ns	0.0767	A-B
Middle-aged Cre vs. Middle-aged K4KO	29.62	15.42 to 43.81	Yes	****	<0.0001	C-D
Adult Cre vs. Middle-aged Cre	23.97	0.4539 to 47.48	Yes	*	0.0438	A-C
Adult K4KO vs. Middle-aged K4KO	27.65	7.217 to 48.08	Yes	**	0.0035	B-D
Figure 1G
Bonferroni's multiple comparisons test	Mean Diff.	95.00% CI of diff.	Significant?	Summary	Adjusted P Value
Adult Cre - Adult K4KO
1	-3.177	-13.97 to 7.619	No	ns	>0.9999
2	3.703	-7.093 to 14.5	No	ns	>0.9999
3	-1.353	-12.15 to 9.443	No	ns	>0.9999
4	2.913	-7.883 to 13.71	No	ns	>0.9999
Figure 1H
Unpaired t test
P value	0.7285
P value summary	ns
Significantly different (P < 0.05)?	No
One- or two-tailed P value?	Two-tailed
t, df	t=0.353 df=17
Figure 1I
Source of Variation	% of total variation	P value	P value summary	Significant?	Geisser-Greenhouse's epsilon
Time x Column Factor	1.112	0.4275	ns	No
Time	43.42	<0.0001	****	Yes	0.9062
Column Factor	9.266	<0.0001	****	Yes
Subject	11.53	0.5221	ns	No
Bonferroni's multiple comparisons test	Mean Diff.	95.00% CI of diff.	Below threshold?	Summary	Adjusted P Value
Middle-aged Cre male - Middle-aged K4KO male
1	-3.464	-12.06 to 5.135	No	ns	>0.9999
2	-8.973	-19.16 to 1.216	No	ns	0.1026
3	-10.59	-20.92 to -0.2584	Yes	*	0.0426
4	-10.42	-17.78 to -3.063	Yes	**	0.0029
Source of Variation	% of total variation	P value	P value summary	Significant?	Geisser-Greenhouse's epsilon
Time x Column Factor	0.6328	0.6256	ns	No
Time	32.79	<0.0001	****	Yes	0.9039
Column Factor	0.2975	0.5095	ns	No
Subject	25.5	0.0063	**	Yes
Bonferroni's multiple comparisons test	Mean Diff.	95.00% CI of diff.	Below threshold?	Summary	Adjusted P Value
Middle-aged Cre female - Middle-aged K4KO female
1	-3.736	-12.12 to 4.648	No	ns	0.9923
2	-4.234	-17.44 to 8.971	No	ns	>0.9999
3	-0.6487	-12.70 to 11.40	No	ns	>0.9999
4	1.856	-7.313 to 11.03	No	ns	>0.9999
Figure 1J
Bonferroni's multiple comparisons test	Mean Diff.	95.00% CI of diff.	Significant?	Summary	Adjusted P Value
Middle-aged Cre male vs. Middle-aged K4KO male	1.077	0.2497 to 1.904	Yes	**	0.0079	C-D
Middle-aged Cre female vs. Middle-aged K4KO female	0.5038	-0.2239 to 1.231	No	ns	0.2344	E-F
Figure 1K
Source of Variation	% of total variation	P value	P value summary	Significant?	Geisser-Greenhouse's epsilon
Time x Genotype	3.189	0.229	ns	No
Time	7.693	0.0454	*	Yes	0.5757
Genotype	16.54	0.005	**	Yes
Subject	31.26	0.0083	**	Yes
Bonferroni's multiple comparisons test	Mean Diff.	95.00% CI of diff.	Below threshold?	Summary	Adjusted P Value
Aged Cre male - Aged K4KO male
1	-17.6	-70.54 to 35.34	No	ns	>0.9999
2	-27.74	-85.42 to 29.93	No	ns	0.7862
3	-49.39	-102.8 to 3.987	No	ns	0.0753
4	-60.73	-110.3 to -11.12	Yes	*	0.0132
Source of Variation	% of total variation	P value	P value summary	Significant?	Geisser-Greenhouse's epsilon
Time x Genotype	0.4452	0.858	ns	No
Time	19.08	<0.0001	****	Yes	0.9018
Genotype	16.42	0.04	*	Yes
Subject	41.02	<0.0001	****	Yes
Bonferroni's multiple comparisons test	Mean Diff.	95.00% CI of diff.	Below threshold?	Summary	Adjusted P Value
Aged Cre female - Aged K4KO female
1	-27.74	-64.09 to 8.601	No	ns	0.1737
2	-33.47	-90.38 to 23.44	No	ns	0.4266
3	-24.85	-72.80 to 23.11	No	ns	0.6284
4	-38.06	-94.81 to 18.68	No	ns	0.2732
Figure 1L
Bonferroni's multiple comparisons test	Mean Diff.	95.00% CI of diff.	Significant?	Summary	Adjusted P Value
Aged Cre male vs. Aged K4KO male	-38.56	-65.48 to -11.64	Yes	**	0.004	A-B
Aged Cre female vs. Aged K4KO female	-26.89	-58.77 to 4.998	No	ns	0.112	C-D

## Sheet: Figure 2
Figure 2D
Unpaired t test
P value	0.0094
P value summary	**
Significantly different (P < 0.05)?	Yes
One- or two-tailed P value?	Two-tailed
t, df	t=2.69 df=56
Figure 2I
Unpaired t test
P value	0.0002
P value summary	***
Significantly different (P < 0.05)?	Yes
One- or two-tailed P value?	Two-tailed
t, df	t=3.929 df=58
Figure 2M
Unpaired t test
P value	0.0021
P value summary	**
Significantly different (P < 0.05)?	Yes
One- or two-tailed P value?	Two-tailed
t, df	t=3.176 df=84
Figure 2S
Unpaired t test
P value	0.0009
P value summary	***
Significantly different (P < 0.05)?	Yes
One- or two-tailed P value?	Two-tailed
t, df	t=3.517 df=58
Figure 2U
Unpaired t test
P value	0.0447
P value summary	*
Significantly different (P < 0.05)?	Yes
One- or two-tailed P value?	Two-tailed
t, df	t=2.059 df=50

## Sheet: Figure 3
Figure 3F
Unpaired t test
P value	0.0251
P value summary	*
Significantly different (P < 0.05)?	Yes
One- or two-tailed P value?	Two-tailed
t, df	t=2.749 df=8
Figure 3G
Unpaired t test
P value	0.0133
P value summary	*
Significantly different (P < 0.05)?	Yes
One- or two-tailed P value?	Two-tailed
t, df	t=2.831 df=14
Figure 3H
Unpaired t test
P value	0.0116
P value summary	*
Significantly different (P < 0.05)?	Yes
One- or two-tailed P value?	Two-tailed
t, df	t=2.933 df=13
Figure 3J
Bonferroni's multiple comparisons test	Mean Diff.	95.00% CI of diff.	Significant?	Summary	Adjusted P Value
Adult Cre vs. Adult K4KO	-1139	-15195 to 12916	No	ns	>0.9999	A-B
Middle-aged Cre vs. Middle-aged K4KO	-11016	-22159 to 127.8	No	ns	0.0543	C-D
Aged Cre vs. Aged K4KO	-13726	-24501 to -2950	Yes	**	0.0064	E-F
Adult Cre vs. Middle-aged Cre	-808.8	-14248 to 12630	No	ns	>0.9999	A-C
Middle-aged Cre vs. Aged Cre	-1282	-12921 to 10357	No	ns	>0.9999	C-E
Adult Cre vs. Aged Cre	-2091	-15530 to 11349	No	ns	>0.9999	A-E
Adult K4KO vs. Middle-aged K4KO	-10685	-22564 to 1194	No	ns	0.1026	B-D
Middle-aged K4KO vs. Aged K4KO	-3992	-14230 to 6246	No	ns	>0.9999	D-F
Adult K4KO vs. Aged K4KO	-14677	-26212 to -3143	Yes	**	0.0065	B-F
Figure 3K
Bonferroni's multiple comparisons test	Mean Diff.	95.00% CI of diff.	Significant?	Summary	Adjusted P Value
Adult Cre vs. Adult K4KO	-332.7	-16671 to 16006	No	ns	>0.9999	A-B
Middle-aged Cre vs. Middle-aged K4KO	-5225	-18179 to 7728	No	ns	>0.9999	C-D
Aged Cre vs. Aged K4KO	-20928	-33454 to -8402	Yes	***	0.0003	E-F
Adult Cre vs. Middle-aged Cre	98.45	-15524 to 15721	No	ns	>0.9999	A-C
Adult Cre vs. Aged Cre	-2085	-17708 to 13537	No	ns	>0.9999	A-E
Middle-aged Cre vs. Aged Cre	-2184	-15713 to 11346	No	ns	>0.9999	C-E
Adult K4KO vs. Middle-aged K4KO	-4794	-18603 to 9014	No	ns	>0.9999	B-D
Middle-aged K4KO vs. Aged K4KO	-17886	-29788 to -5985	Yes	**	0.0011	D-F
Adult K4KO vs. Aged K4KO	-22681	-36089 to -9272	Yes	***	0.0003	B-F

## Sheet: Figure 4
Figure 4C
Bonferroni's multiple comparisons test	Mean Diff.	95.00% CI of diff.	Below threshold?	Summary	Adjusted P Value
Adult Cre vs. Adult K4KO	-0.7367	-3.469 to 1.996	No	ns	>0.9999	A-B
Middle-aged Cre vs. Middle-aged K4KO	-4.165	-6.231 to -2.099	Yes	****	<0.0001	C-D
Aged Cre vs. Aged K4KO	-3.302	-5.397 to -1.207	Yes	***	0.0006	E-F
Adult Cre vs. Middle-aged Cre	-1.277	-3.807 to 1.253	No	ns	>0.9999	A-C
Adult Cre vs. Aged Cre	-1.409	-4.022 to 1.204	No	ns	>0.9999	A-E
Middle-aged Cre vs. Aged Cre	-0.132	-2.299 to 2.035	No	ns	>0.9999	C-E
Adult K4KO vs. Middle-aged K4KO	-4.705	-7.015 to -2.395	Yes	****	<0.0001	B-D
Adult K4KO vs. Aged K4KO	-3.974	-6.217 to -1.732	Yes	***	0.0001	B-F
Middle-aged K4KO vs. Aged K4KO	0.7307	-1.260 to 2.721	No	ns	>0.9999	D-F
Figure 4D
Bonferroni's multiple comparisons test	Mean Diff.	95.00% CI of diff.	Below threshold?	Summary	Adjusted P Value
Adult Cre vs. Adult K4KO	-1.712	-3.539 to 0.1156	No	ns	0.0791	A-B
Middle-aged Cre vs. Middle-aged K4KO	-2.052	-3.433 to -0.6704	Yes	**	0.0012	C-D
Aged Cre vs. Aged K4KO	-1.005	-2.406 to 0.3955	No	ns	0.3515	E-F
Adult Cre vs. Middle-aged Cre	-0.02833	-1.720 to 1.663	No	ns	>0.9999	A-C
Adult Cre vs. Aged Cre	-3.163	-4.910 to -1.415	Yes	****	<0.0001	A-E
Middle-aged Cre vs. Aged Cre	-3.134	-4.583 to -1.686	Yes	****	<0.0001	C-E
Adult K4KO vs. Middle-aged K4KO	-0.3683	-1.913 to 1.176	No	ns	>0.9999	B-D
Adult K4KO vs. Aged K4KO	-2.456	-3.956 to -0.9569	Yes	***	0.0004	B-F
Middle-aged K4KO vs. Aged K4KO	-2.088	-3.419 to -0.7570	Yes	***	0.0006	D-F
Figure 4E
Bonferroni's multiple comparisons test	Mean Diff.	95.00% CI of diff.	Below threshold?	Summary	Adjusted P Value
Adult Cre vs. Adult K4KO	-0.2425	-3.451 to 2.966	No	ns	>0.9999	A-B
Middle-aged Cre vs. Middle-aged K4KO	-3.218	-5.643 to -0.7933	Yes	**	0.0042	C-D
Aged Cre vs. Aged K4KO	-2.876	-5.335 to -0.4163	Yes	*	0.0141	E-F
Adult Cre vs. Middle-aged Cre	-1.378	-4.348 to 1.592	No	ns	>0.9999	A-C
Adult Cre vs. Aged Cre	-2.16	-5.227 to 0.9075	No	ns	0.3832	A-E
Middle-aged Cre vs. Aged Cre	-0.7817	-3.325 to 1.762	No	ns	>0.9999	C-E
Adult K4KO vs. Middle-aged K4KO	-4.354	-7.065 to -1.643	Yes	***	0.0005	B-D
Adult K4KO vs. Aged K4KO	-4.793	-7.426 to -2.161	Yes	****	<0.0001	B-F
Middle-aged K4KO vs. Aged K4KO	-0.439	-2.776 to 1.898	No	ns	>0.9999	D-F
Figure 4F
Bonferroni's multiple comparisons test	Mean Diff.	95.00% CI of diff.	Below threshold?	Summary	Adjusted P Value
Adult Cre vs. Adult K4KO	-1.132	-2.361 to 0.09752	No	ns	0.0887	A-B
Middle-aged Cre vs. Middle-aged K4KO	-1.395	-2.324 to -0.4658	Yes	**	0.0011	C-D
Aged Cre vs. Aged K4KO	-0.9823	-1.925 to -0.03993	Yes	*	0.0366	E-F
Adult Cre vs. Middle-aged Cre	0.01833	-1.120 to 1.156	No	ns	>0.9999	A-C
Adult Cre vs. Aged Cre	-1.379	-2.554 to -0.2033	Yes	*	0.0137	A-E
Middle-aged Cre vs. Aged Cre	-1.397	-2.372 to -0.4225	Yes	**	0.0018	C-E
Adult K4KO vs. Middle-aged K4KO	-0.245	-1.284 to 0.7939	No	ns	>0.9999	B-D
Adult K4KO vs. Aged K4KO	-1.229	-2.238 to -0.2206	Yes	**	0.0096	B-F
Middle-aged K4KO vs. Aged K4KO	-0.9843	-1.880 to -0.08891	Yes	*	0.0239	D-F

## Sheet: Figure 5
Figure 5B
Bonferroni's multiple comparisons test	Mean Diff.	95.00% CI of diff.	Significant?	Summary	Adjusted P Value
Adult Cre vs. Adult K4KO	331.9	-266.7 to 930.5	No	ns	0.944	A-B
Middle-aged Cre vs. Middle-aged K4KO	948	495.5 to 1400	Yes	****	<0.0001	C-D
Aged Cre vs. Aged K4KO	636.8	177.9 to 1096	Yes	**	0.0026	E-F
Adult Cre vs. Middle-aged Cre	509.6	-44.56 to 1064	No	ns	0.0893	A-C
Adult Cre vs. Aged Cre	859.8	287.5 to 1432	Yes	**	0.0011	A-E
Middle-aged Cre vs. Aged Cre	350.2	-124.4 to 824.8	No	ns	0.3084	C-E
Adult K4KO vs. Middle-aged K4KO	1126	619.8 to 1632	Yes	****	<0.0001	B-D
Adult K4KO vs. Aged K4KO	1165	673.5 to 1656	Yes	****	<0.0001	B-F
Middle-aged K4KO vs. Aged K4KO	39.07	-396.9 to 475.1	No	ns	>0.9999	D-F
Figure 5C
Bonferroni's multiple comparisons test	Mean Diff.	95.00% CI of diff.	Significant?	Summary	Adjusted P Value
Adult Cre vs. Adult K4KO	-0.1391	-6.664 to 6.386	No	ns	>0.9999	A-B
Middle-aged Cre vs. Middle-aged K4KO	9.031	4.098 to 13.96	Yes	****	<0.0001	C-D
Aged Cre vs. Aged K4KO	4.042	-0.9607 to 9.044	No	ns	0.1939	E-F
Adult Cre vs. Middle-aged Cre	2.54	-3.5 to 8.581	No	ns	>0.9999	A-C
Adult Cre vs. Aged Cre	9.844	3.605 to 16.08	Yes	***	0.0006	A-E
Middle-aged Cre vs. Aged Cre	7.304	2.131 to 12.48	Yes	**	0.0021	C-E
Adult K4KO vs. Middle-aged K4KO	11.71	6.196 to 17.22	Yes	****	<0.0001	B-D
Adult K4KO vs. Aged K4KO	14.02	8.67 to 19.38	Yes	****	<0.0001	B-F
Middle-aged K4KO vs. Aged K4KO	2.315	-2.438 to 7.068	No	ns	>0.9999	D-F
Figure 5D
Bonferroni's multiple comparisons test	Mean Diff.	95.00% CI of diff.	Significant?	Summary	Adjusted P Value
Adult Cre vs. Adult K4KO	-0.6249	-5.534 to 4.285	No	ns	>0.9999	A-B
Middle-aged Cre vs. Middle-aged K4KO	-2.256	-5.967 to 1.455	No	ns	0.6925	C-D
Aged Cre vs. Aged K4KO	-0.6132	-4.377 to 3.151	No	ns	>0.9999	E-F
Adult Cre vs. Middle-aged Cre	-0.5144	-5.06 to 4.031	No	ns	>0.9999	A-C
Adult Cre vs. Aged Cre	2.226	-2.468 to 6.92	No	ns	>0.9999	A-E
Middle-aged Cre vs. Aged Cre	2.741	-1.152 to 6.633	No	ns	0.3834	C-E
Adult K4KO vs. Middle-aged K4KO	-2.146	-6.295 to 2.003	No	ns	>0.9999	B-D
Adult K4KO vs. Aged K4KO	2.238	-1.791 to 6.267	No	ns	0.9389	B-F
Middle-aged K4KO vs. Aged K4KO	4.384	0.8074 to 7.96	Yes	**	0.0091	D-F
Figur 5F
Bonferroni's multiple comparisons test	Mean Diff.	95.00% CI of diff.	Below threshold?	Summary	Adjusted P Value
Middle-aged Cre vs. Middle-aged K4KO	-7899	-15209 to -589.0	Yes	*	0.0278	C-D
Aged Cre vs. Aged K4KO	-15803	-23810 to -7795	Yes	****	<0.0001	E-F
Adult Cre vs. Adult K4KO	-1618	-11288 to 8052	No	ns	>0.9999	A-B
Adult Cre vs. Middle-aged Cre	-2513	-11466 to 6439	No	ns	>0.9999	A-C
Adult Cre vs. Aged Cre	-2810	-12056 to 6436	No	ns	>0.9999	A-E
Middle-aged Cre vs. Aged Cre	-296.5	-7963 to 7370	No	ns	>0.9999	C-E
Adult K4KO vs. Middle-aged K4KO	-8794	-16967 to -621.4	Yes	*	0.0287	B-D
Adult K4KO vs. Aged K4KO	-16994	-25488 to -8501	Yes	****	<0.0001	B-F
Middle-aged K4KO vs. Aged K4KO	-8201	-15867 to -534.0	Yes	*	0.0301	D-F

## Sheet: Supplementary Fig 1
Figure S1 B
Bonferroni's multiple comparisons test	Mean Diff.	95.00% CI of diff.	Significant?	Summary	Adjusted P Value
Adult Cre vs. Adult K4KO	5.477	-8.676 to 19.63	No	ns	>0.9999	A-B
Middle-aged Cre vs. Middle-aged K4KO	13.99	6.796 to 21.18	Yes	****	<0.0001	C-D
Aged Cre vs. Aged K4KO	3.813	-5.945 to 13.57	No	ns	>0.9999	E-F
Adult Cre vs. Aged Cre	10.2	-2.542 to 22.94	No	ns	0.2305	A-E
Middle-aged Cre vs. Aged Cre	31.07	22.48 to 39.65	Yes	****	<0.0001	C-E
Adult Cre vs. Middle-aged Cre	-20.87	-32.84 to -8.898	Yes	****	<0.0001	A-C
Adult K4KO vs. Middle-aged K4KO	-12.36	-22.79 to -1.93	Yes	**	0.0098	B-D
Middle-aged K4KO vs. Aged K4KO	20.89	12.34 to 29.45	Yes	****	<0.0001	D-F
Adult K4KO vs. Aged K4KO	8.536	-3.004 to 20.08	No	ns	0.35	B-F
Figure S1 C
Bonferroni's multiple comparisons test	Mean Diff.	95.00% CI of diff.	Significant?	Summary	Adjusted P Value
Middle-aged Cre vs. Middle-aged K4KO	-34.85	-69.59 to -0.1122	Yes	*	0.0487	C-D
Aged Cre vs. Aged K4KO	-20.11	-67.26 to 27.03	No	ns	>0.9999	E-F
Adult Cre vs. Middle-aged Cre	-57.01	-114.8 to 0.8162	No	ns	0.0558	A-C
Adult Cre vs. Aged Cre	-45.64	-107.2 to 15.93	No	ns	0.3131	A-E
Middle-aged Cre vs. Aged Cre	11.38	-30.09 to 52.84	No	ns	>0.9999	C-E
Adult K4KO vs. Middle-aged K4KO	-94.93	-145.3 to -44.54	Yes	****	<0.0001	B-D
Adult K4KO vs. Aged K4KO	-68.81	-124.6 to -13.06	Yes	**	0.0069	B-F
Figure S1 H
Bonferroni's multiple comparisons test	Mean Diff.	95.00% CI of diff.	Significant?	Summary	Adjusted P Value
Aged Cre male vs. Aged K4KO male	33.96	15.18 to 52.74	Yes	***	0.0002	A-B
Aged Cre female vs. Aged K4KO female	15.27	-6.969 to 37.52	No	ns	0.2772	C-D
Aged Cre male vs. Aged Cre female	17.79	-2.175 to 37.76	No	ns	0.0941	A-C

## Sheet: Supplementary Fig 2
Figure S2 B
Tukey's multiple comparisons test	Mean diff.	95.00% CI of diff.	Below threshold?	Summary	Adjusted P Value
Young Cre vs. Young K4KO	8.5	0.07921 to 16.92	Yes	*	0.0471	A-B
Young Cre vs. Middle-aged Cre	0	-8.421 to 8.421	No	ns	>0.9999	A-C
Young Cre vs. Middle-aged K4KO	12.75	4.329 to 21.17	Yes	**	0.0017	A-D
Young Cre vs. Old Cre	0	-8.421 to 8.421	No	ns	>0.9999	A-E
Young Cre vs. Old K4KO	33.5	25.08 to 41.92	Yes	****	<0.0001	A-F
Young K4KO vs. Middle-aged Cre	-8.5	-16.92 to -0.07921	Yes	*	0.0471	B-C
Young K4KO vs. Middle-aged K4KO	4.25	-4.171 to 12.67	No	ns	0.6064	B-D
Young K4KO vs. Old Cre	-8.5	-16.92 to -0.07921	Yes	*	0.0471	B-E
Young K4KO vs. Old K4KO	25	16.58 to 33.42	Yes	****	<0.0001	B-F
Middle-aged Cre vs. Middle-aged K4KO	12.75	4.329 to 21.17	Yes	**	0.0017	C-D
Middle-aged Cre vs. Old Cre	0	-8.421 to 8.421	No	ns	>0.9999	C-E
Middle-aged Cre vs. Old K4KO	33.5	25.08 to 41.92	Yes	****	<0.0001	C-F
Middle-aged K4KO vs. Old Cre	-12.75	-21.17 to -4.329	Yes	**	0.0017	D-E
Middle-aged K4KO vs. Old K4KO	20.75	12.33 to 29.17	Yes	****	<0.0001	D-F
Old Cre vs. Old K4KO	33.5	25.08 to 41.92	Yes	****	<0.0001	E-F
Figure S2 D
ZO-1
Unpaired t test with Welch's correction
P value	0.4599
P value summary	ns
Significantly different (P < 0.05)?	No
One- or two-tailed P value?	Two-tailed
Welch-corrected t, df	t=0.7898, df=5.957
Occludin
Unpaired t test with Welch's correction
P value	0.8939
P value summary	ns
Significantly different (P < 0.05)?	No
One- or two-tailed P value?	Two-tailed
Welch-corrected t, df	t=0.1388, df=6.371
Claudin 5
Unpaired t test with Welch's correction
P value	0.0157
P value summary	*
Significantly different (P < 0.05)?	Yes
One- or two-tailed P value?	Two-tailed
Welch-corrected t, df	t=3.357, df=5.907

## Sheet: Supplementary Fig 3
Figure S3 E
Tukey's multiple comparisons test	Mean diff.	95.00% CI of diff.	Below threshold?	Summary	Adjusted P Value
Young Cre vs. Young K4KO	-3.928	-9.681 to 1.825	No	ns	0.2902	A-B
Young Cre vs. Middle-aged Cre	0.05334	-5.328 to 5.435	No	ns	>0.9999	A-C
Young Cre vs. Middle-aged K4KO	-7.155	-12.54 to -1.773	Yes	**	0.0062	A-D
Young Cre vs. Old Cre	-5.194	-10.58 to 0.1873	No	ns	0.0617	A-E
Young Cre vs. Old K4KO	-14.57	-19.95 to -9.186	Yes	****	<0.0001	A-F
Young K4KO vs. Middle-aged Cre	3.981	-1.401 to 9.363	No	ns	0.2192	B-C
Young K4KO vs. Middle-aged K4KO	-3.227	-8.609 to 2.154	No	ns	0.4192	B-D
Young K4KO vs. Old Cre	-1.267	-6.648 to 4.115	No	ns	0.9708	B-E
Young K4KO vs. Old K4KO	-10.64	-16.02 to -5.258	Yes	***	0.0001	B-F
Middle-aged Cre vs. Middle-aged K4KO	-7.208	-12.19 to -2.226	Yes	**	0.0029	C-D
Middle-aged Cre vs. Old Cre	-5.248	-10.23 to -0.2652	Yes	*	0.036	C-E
Middle-aged Cre vs. Old K4KO	-14.62	-19.60 to -9.638	Yes	****	<0.0001	C-F
Middle-aged K4KO vs. Old Cre	1.961	-3.022 to 6.943	No	ns	0.7974	D-E
Middle-aged K4KO vs. Old K4KO	-7.413	-12.39 to -2.430	Yes	**	0.0023	D-F
Old Cre vs. Old K4KO	-9.373	-14.36 to -4.391	Yes	***	0.0002	E-F
Figure S3 F
Tukey's multiple comparisons test	Mean diff.	95.00% CI of diff.	Below threshold?	Summary	Adjusted P Value
CA3 Cre vs. CA3 K4KO	-12.71	-15.46 to -9.957	Yes	****	<0.0001	A-B
CA3 Cre vs. DG Cre	4.418	1.667 to 7.170	Yes	**	0.0022	A-C
CA3 Cre vs. DG K4KO	-6.542	-9.293 to -3.790	Yes	****	<0.0001	A-D
CA3 K4KO vs. DG Cre	17.13	14.38 to 19.88	Yes	****	<0.0001	B-C
CA3 K4KO vs. DG K4KO	6.167	3.415 to 8.918	Yes	***	0.0001	B-D
DG Cre vs. DG K4KO	-10.96	-13.71 to -8.208	Yes	****	<0.0001	C-D
Figure S3 G
Tukey's multiple comparisons test	Mean diff.	95.00% CI of diff.	Below threshold?	Summary	Adjusted P Value
Young Cre vs. Young K4KO	-9.773	-14.59 to -4.958	Yes	****	<0.0001	A-B
Young Cre vs. Middle-aged Cre	-1.524	-6.027 to 2.979	No	ns	0.8782	A-C
Young Cre vs. Middle-aged K4KO	-10.28	-14.78 to -5.773	Yes	****	<0.0001	A-D
Young Cre vs. Old Cre	-9.973	-14.48 to -5.469	Yes	****	<0.0001	A-E
Young Cre vs. Old K4KO	-20.75	-25.26 to -16.25	Yes	****	<0.0001	A-F
Young K4KO vs. Middle-aged Cre	8.249	3.745 to 12.75	Yes	***	0.0003	B-C
Young K4KO vs. Middle-aged K4KO	-0.5035	-5.007 to 4.000	No	ns	0.999	B-D
Young K4KO vs. Old Cre	-0.2004	-4.704 to 4.303	No	ns	>0.9999	B-E
Young K4KO vs. Old K4KO	-10.98	-15.48 to -6.476	Yes	****	<0.0001	B-F
Middle-aged Cre vs. Middle-aged K4KO	-8.752	-12.92 to -4.583	Yes	****	<0.0001	C-D
Middle-aged Cre vs. Old Cre	-8.449	-12.62 to -4.280	Yes	****	<0.0001	C-E
Middle-aged Cre vs. Old K4KO	-19.23	-23.40 to -15.06	Yes	****	<0.0001	C-F
Middle-aged K4KO vs. Old Cre	0.3031	-3.866 to 4.472	No	ns	0.9999	D-E
Middle-aged K4KO vs. Old K4KO	-10.48	-14.65 to -6.307	Yes	****	<0.0001	D-F
Old Cre vs. Old K4KO	-10.78	-14.95 to -6.610	Yes	****	<0.0001	E-F
Figure S3 H
Tukey's multiple comparisons test	Mean diff.	95.00% CI of diff.	Below threshold?	Summary	Adjusted P Value
CA3 Cre vs. CA3 K4KO	-7.513	-10.63 to -4.398	Yes	****	<0.0001	A-B
CA3 Cre vs. DG Cre	3.03	-0.08455 to 6.145	No	ns	0.0574	A-C
CA3 Cre vs. DG K4KO	-0.1038	-3.219 to 3.011	No	ns	0.9996	A-D
CA3 K4KO vs. DG Cre	10.54	7.429 to 13.66	Yes	****	<0.0001	B-C
CA3 K4KO vs. DG K4KO	7.409	4.294 to 10.52	Yes	****	<0.0001	B-D
DG Cre vs. DG K4KO	-3.134	-6.249 to -0.01927	Yes	*	0.0484	C-D

## Sheet: Supplemenary Fig 4
Figure S4 B
Bonferroni's multiple comparisons test	Mean Diff.	95.00% CI of diff.	Significant?	Summary	Adjusted P Value
Adult Cre vs. Adult K4KO	301.7	-71.21 to 674.7	No	ns	0.1924	A-B
Middle-aged Cre vs. Middle-aged K4KO	401.6	119.7 to 683.5	Yes	**	0.0019	C-D
Aged Cre vs. Aged K4KO	271.7	-14.23 to 557.6	No	ns	0.0718	E-F
Adult Cre vs. Middle-aged Cre	542.9	197.6 to 888.2	Yes	***	0.0006	A-C
Adult Cre vs. Aged Cre	786.5	429.9 to 1143	Yes	****	<0.0001	A-E
Middle-aged Cre vs. Aged Cre	243.6	-52.05 to 539.3	No	ns	0.1739	C-E
Adult K4KO vs. Middle-aged K4KO	642.8	327.6 to 957.9	Yes	****	<0.0001	B-D
Adult K4KO vs. Aged K4KO	756.4	450.4 to 1063	Yes	****	<0.0001	B-F
Middle-aged K4KO vs. Aged K4KO	113.7	-158 to 385.4	No	ns	>0.9999	D-F
Figure S4 C
Sidak's multiple comparisons test	Mean Diff.	95.00% CI of diff.	Significant?	Summary	Adjusted P Value
Adult Cre vs. Adult K4KO	-0.1854	-5.316 to 4.946	No	ns	>0.9999	A-B
Middle-aged Cre vs. Middle-aged K4KO	3.393	-0.4853 to 7.272	No	ns	0.1109	C-D
Aged Cre vs. Aged K4KO	2.638	-1.295 to 6.572	No	ns	0.3401	E-F
Adult Cre vs. Middle-aged Cre	5.396	0.6457 to 10.15	Yes	*	0.0198	A-C
Adult Cre vs. Aged Cre	11.39	6.479 to 16.29	Yes	****	<0.0001	A-E
Middle-aged Cre vs. Aged Cre	5.989	1.921 to 10.06	Yes	**	0.0018	C-E
Figure S4 D
Sidak's multiple comparisons test	Mean Diff.	95.00% CI of diff.	Significant?	Summary	Adjusted P Value
Adult Cre vs. Adult K4KO	-2.536	-6.365 to 1.293	No	ns	0.3539	A-B
Middle-aged Cre vs. Middle-aged K4KO	-2.774	-5.668 to 0.1207	No	ns	0.0657	C-D
Aged Cre vs. Aged K4KO	-1.6	-4.535 to 1.336	No	ns	0.5728	E-F
Adult Cre vs. Middle-aged Cre	-1.593	-5.138 to 1.952	No	ns	0.7589	A-C
Adult Cre vs. Aged Cre	1.688	-1.974 to 5.349	No	ns	0.7378	A-E
Middle-aged Cre vs. Aged Cre	3.281	0.2451 to 6.317	Yes	*	0.029	C-E
Figure S4 F
Bonferroni's multiple comparisons test	Mean Diff.	95.00% CI of diff.	Below threshold?	Summary	Adjusted P Value
Middle-aged Cre vs. Middle-aged K4KO	-4693	-9862 to 475.6	No	ns	0.0963	C-D
Aged Cre vs. Aged K4KO	-6840	-12502 to -1178	Yes	*	0.0107	E-F
Adult Cre vs. Adult K4KO	-321.5	-7159 to 6516	No	ns	>0.9999	A-B
Adult Cre vs. Middle-aged Cre	418.6	-5912 to 6749	No	ns	>0.9999	A-C
Adult Cre vs. Aged Cre	-767.6	-7306 to 5771	No	ns	>0.9999	A-E
Middle-aged Cre vs. Aged Cre	-1186	-6607 to 4235	No	ns	>0.9999	C-E
Adult K4KO vs. Middle-aged K4KO	-3953	-9732 to 1826	No	ns	0.4283	B-D
Adult K4KO vs. Aged K4KO	-7286	-13292 to -1280	Yes	*	0.0103	B-F
Middle-aged K4KO vs. Aged K4KO	-3333	-8754 to 2088	No	ns	0.6543	D-F

## Sheet: Supplemenary Fig 5
Figure S5 B
Tukey's multiple comparisons test	Mean diff.	95.00% CI of diff.	Below threshold?	Summary	Adjusted P Value
Young Cre vs. Young K4KO	-0.1037	-0.1657 to -0.04168	Yes	**	0.003	A-B
Young Cre vs. Old Cre	-0.09	-0.1520 to -0.02801	Yes	**	0.0071	A-C
Young Cre vs. Old K4KO	-0.09733	-0.1593 to -0.03535	Yes	**	0.0045	A-D
Young K4KO vs. Old Cre	0.01367	-0.04832 to 0.07565	No	ns	0.8919	B-C
Young K4KO vs. Old K4KO	0.006333	-0.05565 to 0.06832	No	ns	0.987	B-D
Old Cre vs. Old K4KO	-0.007333	-0.06932 to 0.05465	No	ns	0.9802	C-D
Figure S5 D
Tukey's multiple comparisons test	Mean diff.	95.00% CI of diff.	Below threshold?	Summary	Adjusted P Value
Young Cre vs. Young K4KO	-0.4771	-0.9428 to -0.01138	Yes	*	0.0448	A-B
Young Cre vs. Old Cre	-0.4825	-0.9482 to -0.01680	Yes	*	0.0425	A-C
Young Cre vs. Old K4KO	-0.5864	-1.052 to -0.1207	Yes	*	0.0159	A-D
Young K4KO vs. Old Cre	-0.005417	-0.4711 to 0.4603	No	ns	>0.9999	B-C
Young K4KO vs. Old K4KO	-0.1093	-0.5750 to 0.3564	No	ns	0.8735	B-D
Old Cre vs. Old K4KO	-0.1039	-0.5696 to 0.3618	No	ns	0.8886	C-D
Figure S5 F
Tukey's multiple comparisons test	Mean diff.	95.00% CI of diff.	Below threshold?	Summary	Adjusted P Value
Young Cre vs. Young K4KO	0.08592	0.03560 to 0.1362	Yes	**	0.0026	A-B
Young Cre vs. Old Cre	0.1024	0.05210 to 0.1527	Yes	***	0.0008	A-C
Young Cre vs. Old K4KO	0.089	0.03869 to 0.1393	Yes	**	0.0021	A-D
Young K4KO vs. Old Cre	0.0165	-0.03381 to 0.06681	No	ns	0.7268	B-C
Young K4KO vs. Old K4KO	0.003083	-0.04723 to 0.05340	No	ns	0.9971	B-D
Old Cre vs. Old K4KO	-0.01342	-0.06373 to 0.03690	No	ns	0.8278	C-D
